# Supplementary material for: Effects of Lactiplantibacillus plantarum supplementation on exercise performance and recovery: a systematic review and narrative synthesis
Source: Front Nutr. 2026 Jul 15;13:1881322. doi: 10.3389/fnut.2026.1881322 (PMC13415575; doi:10.3389/fnut.2026.1881322)
Supplement: Supplementary file 2 [file Table_2.xlsx]

## Sheet: Sheet1
Table S2 Risk of bias assessment of included studies
Study	D1 Randomization process	D2 Deviations from intended interventions	D3 Missing outcome data	D4 Measurement of the outcome	D5 Selection of the reported result	Overall
Huang et al. 2019a	Some concerns	Low	Low	Low	Some concerns	Some concerns
Lee et al. 2022	Some concerns	Low	Low	Low	Some concerns	Some concerns
Lee et al. 2021	Some concerns	High	High	Low	Low	High
Huang et al. 2018	Some concerns	Low	Low	Low	Some concerns	Some concerns
Chen et al. 2024	Some concerns	Low	Low	Low	Low	Some concerns
Fu et al. 2021	Some concerns	Low	Low	Low	Some concerns	Some concerns
Yu et al. 2023	Some concerns	Low	Low	Low	Some concerns	Some concerns
Huang et al. 2019b	Some concerns	Low	Low	Low	Some concerns	Some concerns
Huang et al. 2020	Some concerns	Low	Low	Low	Some concerns	Some concerns
Santibáñez-Gutierrez et al. 2025	Some concerns	High	High	Low	Some concerns	High
Lee et al. 2024	Low	Low	Low	Low	Low	Low
Cheng et al. 2023	Low	Low	Low	Low	Some concerns	Some concerns
Risk of bias levels			Overall risk of bias summary
Level	Description		Risk level	Number of studies	Percentage
Low	Low risk of bias		Low risk	1	0.083
Some concerns	Some concerns in risk of bias		Some concerns	9	0.75
High	High risk of bias		High risk	2	0.167
Domain descriptions
Domain		Description
D1 Randomization process		Random sequence generation and allocation concealment
D2 Deviations from intended interventions		Blinding of participants and personnel
D3 Missing outcome data		Completeness of outcome data and ITT analysis
D4 Measurement of the outcome		Blinding of outcome assessment and objectivity
D5 Selection of the reported result		Reporting completeness and protocol registration
